# Supplementary material for: First validation of a model-based hepatic percutaneous microwave ablation planning on a clinical dataset
Source: Sci Rep. 2023 Oct 6;13:16862. doi: 10.1038/s41598-023-42543-x (PMC10558472; doi:10.1038/s41598-023-42543-x)
Supplement: Supplementary file 2 — Supplementary Information 2. [file 41598_2023_42543_MOESM2_ESM.zip]

Archive with 1 entries (1 files):
- Q_x_T0.csv
