# Supplementary material for: First validation of a model-based hepatic percutaneous microwave ablation planning on a clinical dataset
Source: Sci Rep. 2023 Oct 6;13:16862. doi: 10.1038/s41598-023-42543-x (PMC10558472; doi:10.1038/s41598-023-42543-x)
Supplement: Supplementary file 2 — Supplementary Information 2. [file 41598_2023_42543_MOESM2_ESM.zip › Q_x_T0.csv]

Q_T0_[W/m3]	Points:0	Points:1	Points:2
0	0	0	11.858
0	0	0	12
0	0	0	11.858
0	0	4.6751e-19	11.858
0	0	0	11.68
0	0	0	11.858
0	0	0	12.571
0	0	0	12.714
0	0	0	12.571
0	0	0	12.571
0	0	0	12.571
0	0	0	12.429
0	0	0	12.286
0	0	0	12.286
0	0	0	12.286
0	0	0	12.286
0	0	0	12.429
0	0	0	12.143
0	0	0	19.58
0	0	0	19.72
0	0	0	19.58
0	0	0	19.58
0	0	0	19.58
0	0	0	19.44
0	0	0	19.3
0	0	0	19.44
0	0	0	19.3
0	0	0	19.3
0	0	4.6751e-19	19.3
0	0	0	19.16
0	0	0	19.02
0	0	0	19.16
0	0	0	19.02
0	0	0	19.02
0	0	0	19.02
0	0	0	18.88
0	0	0	18.74
0	0	0	18.88
0	0	0	18.74
0	0	0	18.74
0	0	4.6751e-19	18.74
0	0	0	18.6
0	0	0	18.46
0	0	0	18.6
0	0	0	18.46
0	0	0	18.46
0	0	0	18.46
0	0	0	18.32
0	0	0	18.18
0	0	0	18.32
0	0	0	18.18
0	0	0	18.18
0	0	0	18.18
0	0	0	18.04
0	0	0	17.9
0	0	0	18.04
0	0	0	17.9
0	0	0	17.9
0	0	0	17.9
0	0	0	17.76
0	0	0	17.62
0	0	0	17.76
0	0	0	17.62
0	0	0	17.62
0	0	0	17.62
0	0	0	17.48
0	0	0	17.34
0	0	0	17.48
0	0	0	17.34
0	0	0	17.34
0	0	0	17.34
0	0	0	17.2
0	0	0	17.06
0	0	0	17.2
0	0	0	17.06
0	0	0	17.06
0	0	4.6751e-19	17.06
0	0	0	16.92
0	0	0	16.78
0	0	0	16.92
0	0	0	16.78
0	0	0	16.78
0	0	0	16.78
0	0	0	16.64
0	0	0	16.5
0	0	0	16.64
0	0	0	16.5
0	0	0	16.5
0	0	0	16.5
0	0	0	16.36
0	0	0	16.22
0	0	0	16.36
0	0	0	16.22
0	0	0	16.22
0	0	4.6751e-19	16.22
0	0	0	16.08
0	0	0	15.94
0	0	0	16.08
0	0	0	15.94
0	0	0	15.94
0	0	0	15.94
0	0	0	15.8
0	0	0	15.66
0	0	0	15.8
0	0	0	15.66
0	0	0	15.66
0	0	4.6751e-19	15.66
0	0	0	15.52
0	0	0	15.38
0	0	0	15.52
0	0	0	15.38
0	0	0	15.38
0	0	0	15.38
0	0	0	15.24
0	0	0	15.1
0	0	0	15.24
0	0	0	15.1
0	0	0	15.1
0	0	4.6751e-19	15.1
0	0	0	14.96
0	0	0	14.82
0	0	0	14.96
0	0	0	14.82
0	0	0	14.82
0	0	4.6751e-19	14.82
0	0	0	14.68
0	0	0	14.54
0	0	0	14.68
0	0	0	14.54
0	0	0	14.54
0	0	4.6751e-19	14.54
0	0	0	14.4
0	0	0	14.26
0	0	0	14.4
0	0	0	14.26
0	0	0	14.26
0	0	0	14.26
0	0	0	14.12
0	0	0	13.98
0	0	0	14.12
0	0	0	13.98
0	0	0	13.98
0	0	4.6751e-19	13.98
0	0	0	13.84
0	0	0	13.7
0	0	0	13.84
0	0	0	13.7
0	0	0	13.7
0	0	4.6751e-19	13.7
0	0	0	13.56
0	0	0	13.42
0	0	0	13.56
0	0	0	13.42
0	0	0	13.42
0	0	4.6751e-19	13.42
0	0	0	13.28
0	0	0	13.14
0	0	0	13.28
0	0	0	13.14
0	0	0	13.14
0	0	4.6751e-19	13.14
0	0	0	13
0	0	0	72.867
0	0	0	73.007
0	0	0	72.867
0	0	4.6751e-19	72.867
0	0	0	72.727
0	0	0	72.867
0	0	0	72.587
0	0	0	72.727
0	0	0	72.587
0	0	4.6751e-19	72.587
0	0	0	72.448
0	0	0	72.587
0	0	0	72.308
0	0	0	72.448
0	0	0	72.308
0	0	0	72.308
0	0	0	72.168
0	0	0	72.308
0	0	0	72.028
0	0	0	72.168
0	0	0	72.028
0	0	4.6751e-19	72.028
0	0	0	71.888
0	0	0	72.028
0	0	0	71.748
0	0	0	71.888
0	0	0	71.748
0	0	0	71.748
0	0	0	71.608
0	0	0	71.748
0	0	0	71.469
0	0	0	71.608
0	0	0	71.469
0	0	0	71.469
0	0	0	71.329
0	0	0	71.469
0	0	0	71.189
0	0	0	71.329
0	0	0	71.189
0	0	0	71.189
0	0	0	71.049
0	0	0	71.189
0	0	0	70.909
0	0	0	71.049
0	0	0	70.909
0	0	4.6751e-19	70.909
0	0	0	70.769
0	0	0	70.909
0	0	0	68.671
0	0	0	68.811
0	0	0	68.671
0	0	0	70.35
0	0	0	70.49
0	0	0	70.35
0	0	0	70.35
0	0	0	70.21
0	0	0	70.35
0	0	0	70.07
0	0	0	70.21
0	0	0	70.07
0	0	0	70.07
0	0	0	69.93
0	0	0	70.07
0	0	0	69.79
0	0	0	69.93
0	0	0	69.79
0	0	4.6751e-19	69.79
0	0	0	69.65
0	0	0	69.79
0	0	0	68.671
0	0	0	68.531
0	0	0	68.671
0	0	0	68.392
0	0	0	68.531
0	0	0	68.392
0	0	4.6751e-19	68.392
0	0	0	68.252
0	0	0	68.392
0	0	0	68.112
0	0	0	68.252
0	0	0	68.112
0	0	0	62.797
0	0	0	62.937
0	0	0	62.797
0	0	4.6751e-19	62.797
0	0	0	62.657
0	0	0	62.797
0	0	0	62.517
0	0	0	62.657
0	0	0	62.517
0	0	4.6751e-19	62.517
0	0	0	62.378
0	0	0	62.517
0	0	0	62.238
0	0	0	62.378
0	0	0	62.238
0	0	4.6751e-19	62.238
0	0	0	62.098
0	0	0	62.238
0	0	0	61.958
0	0	0	62.098
0	0	0	61.958
0	0	4.6751e-19	61.958
0	0	0	61.818
0	0	0	61.958
0	0	0	61.678
0	0	0	61.818
0	0	0	61.678
0	0	4.6751e-19	61.678
0	0	0	61.538
0	0	0	61.678
0	0	0	61.399
0	0	0	61.538
0	0	0	61.399
0	0	4.6751e-19	61.399
0	0	0	61.259
0	0	0	61.399
0	0	0	61.119
0	0	0	61.259
0	0	0	61.119
0	0	0	61.119
0	0	0	60.979
0	0	0	61.119
0	0	0	60.839
0	0	0	60.979
0	0	0	60.839
0	0	0	68.112
0	0	0	67.972
0	0	0	68.112
0	0	0	67.832
0	0	0	67.972
0	0	0	67.832
0	0	0	67.832
0	0	0	67.692
0	0	0	67.832
0	0	0	67.552
0	0	0	67.692
0	0	0	67.552
0	0	0	67.552
0	0	0	67.413
0	0	0	67.552
0	0	0	67.273
0	0	0	67.413
0	0	0	67.273
0	0	0	67.273
0	0	0	67.133
0	0	0	67.273
0	0	0	66.993
0	0	0	67.133
0	0	0	66.993
0	0	4.6751e-19	66.993
0	0	0	66.853
0	0	0	66.993
0	0	0	66.713
0	0	0	66.853
0	0	0	66.713
0	0	4.6751e-19	66.713
0	0	0	66.573
0	0	0	66.713
0	0	0	66.434
0	0	0	66.573
0	0	0	66.434
0	0	0	66.434
0	0	0	66.294
0	0	0	66.434
0	0	0	60.839
0	0	0	60.699
0	0	0	60.839
0	0	0	60.559
0	0	0	60.699
0	0	0	60.559
0	0	0	60.559
0	0	0	60.42
0	0	0	60.559
0	0	0	60.28
0	0	0	60.42
0	0	0	60.28
0	0	4.6751e-19	60.28
0	0	0	60.14
0	0	0	60.28
0	0	0	60
0	0	0	60.14
0	0	0	60
0	0	4.6751e-19	60
0	0	0	59.86
0	0	0	60
0	0	0	59.72
0	0	0	59.86
0	0	0	59.72
0	0	0	59.72
0	0	0	59.58
0	0	0	59.72
0	0	0	59.441
0	0	0	59.58
0	0	0	59.441
0	0	0	59.441
0	0	0	59.301
0	0	0	59.441
0	0	0	59.161
0	0	0	59.301
0	0	0	59.161
0	0	4.6751e-19	59.161
0	0	0	59.021
0	0	0	59.161
0	0	0	58.881
0	0	0	59.021
0	0	0	58.881
0	0	0	79.58
0	0	0	79.72
0	0	0	79.58
0	0	4.6751e-19	58.881
0	0	0	58.741
0	0	0	58.881
0	0	0	58.601
0	0	0	58.741
0	0	0	58.601
0	0	0	78.741
0	0	0	78.881
0	0	0	78.741
0	0	4.6751e-19	79.58
0	0	0	79.441
0	0	0	79.58
0	0	0	79.301
0	0	0	79.441
0	0	0	79.301
0	0	4.6751e-19	79.301
0	0	0	79.161
0	0	0	79.301
0	0	4.6751e-19	78.741
0	0	0	78.601
0	0	0	78.741
0	0	0	78.462
0	0	0	78.601
0	0	0	78.462
0	0	4.6751e-19	78.462
0	0	0	78.322
0	0	0	78.462
0	0	4.6751e-19	58.601
0	0	0	58.462
0	0	0	58.601
0	0	0	58.322
0	0	0	58.462
0	0	0	58.322
0	0	4.6751e-19	58.322
0	0	0	58.182
0	0	0	58.322
0	0	0	58.042
0	0	0	58.182
0	0	0	58.042
0	0	4.6751e-19	58.042
0	0	0	57.902
0	0	0	58.042
0	0	0	57.762
0	0	0	57.902
0	0	0	57.762
0	0	0	57.762
0	0	0	57.622
0	0	0	57.762
0	0	0	57.483
0	0	0	57.622
0	0	0	57.483
0	0	4.6751e-19	57.483
0	0	0	57.343
0	0	0	57.483
0	0	0	57.203
0	0	0	57.343
0	0	0	57.203
0	0	4.6751e-19	57.203
0	0	0	57.063
0	0	0	57.203
0	0	0	56.923
0	0	0	57.063
0	0	0	56.923
0	0	0	56.923
0	0	0	56.783
0	0	0	56.923
0	0	0	56.643
0	0	0	56.783
0	0	0	56.643
0	0	0	56.643
0	0	4.6751e-19	56.643
0	0	0	56.503
0	0	0	56.364
0	0	0	56.503
0	0	0	56.364
0	0	0	56.364
0	0	4.6751e-19	56.364
0	0	0	56.224
0	0	0	56.084
0	0	0	56.224
0	0	0	56.084
0	0	4.6751e-19	56.084
0	0	0	55.944
0	0	0	56.084
0	0	0	55.804
0	0	0	55.944
0	0	0	55.804
0	0	0	55.804
0	0	0	55.664
0	0	0	55.804
0	0	0	55.524
0	0	0	55.664
0	0	0	55.524
0	0	4.6751e-19	55.524
0	0	0	55.385
0	0	0	55.524
0	0	0	55.245
0	0	0	55.385
0	0	0	55.245
0	0	4.6751e-19	55.245
0	0	0	55.105
0	0	0	55.245
0	0	0	54.965
0	0	0	55.105
0	0	0	54.965
0	0	4.6751e-19	54.965
0	0	0	54.825
0	0	0	54.965
0	0	0	54.685
0	0	0	54.825
0	0	0	54.685
0	0	0	54.685
0	0	0	54.545
0	0	0	54.685
0	0	0	54.406
0	0	0	54.545
0	0	0	54.406
0	0	0	54.406
0	0	0	54.406
0	0	0	54.266
0	0	0	54.126
0	0	0	54.266
0	0	0	54.126
0	0	0	54.126
0	0	4.6751e-19	54.126
0	0	0	53.986
0	0	0	53.846
0	0	0	53.986
0	0	0	53.846
0	0	0	53.846
0	0	4.6751e-19	53.846
0	0	0	53.706
0	0	0	53.566
0	0	0	53.706
0	0	0	53.566
0	0	0	53.566
0	0	0	53.566
0	0	0	53.427
0	0	0	53.287
0	0	0	53.427
0	0	0	53.287
0	0	0	53.287
0	0	0	53.287
0	0	0	53.147
0	0	0	53.007
0	0	0	53.147
0	0	0	53.007
0	0	0	53.007
0	0	4.6751e-19	53.007
0	0	0	52.867
0	0	0	52.727
0	0	0	52.867
0	0	0	52.727
0	0	0	52.727
0	0	4.6751e-19	52.727
0	0	0	52.587
0	0	0	52.448
0	0	0	52.587
0	0	0	52.448
0	0	0	52.448
0	0	0	52.308
0	0	0	52.448
0	0	0	52.168
0	0	0	52.308
0	0	0	52.168
0	0	0	52.168
0	0	4.6751e-19	52.168
0	0	0	52.028
0	0	0	51.888
0	0	0	52.028
0	0	0	51.888
0	0	0	51.888
0	0	0	51.748
0	0	0	51.888
0	0	0	51.608
0	0	0	51.748
0	0	0	51.608
0	0	0	51.608
0	0	4.6751e-19	51.608
0	0	0	51.469
0	0	0	51.329
0	0	0	51.469
0	0	0	51.329
0	0	0	51.329
0	0	0	51.329
0	0	0	51.189
0	0	0	51.049
0	0	0	51.189
0	0	0	51.049
0	0	0	51.049
0	0	4.6751e-19	51.049
0	0	0	50.909
0	0	0	50.769
0	0	0	50.909
0	0	0	50.769
0	0	0	50.769
0	0	4.6751e-19	50.769
0	0	0	50.629
0	0	0	50.49
0	0	0	50.629
0	0	0	50.49
0	0	0	50.49
0	0	4.6751e-19	50.49
0	0	0	50.35
0	0	0	50.21
0	0	0	50.35
0	0	0	50.21
0	0	4.6751e-19	50.21
0	0	0	50.07
0	0	0	50.21
0	0	0	49.93
0	0	0	50.07
0	0	0	49.93
0	0	0	49.93
0	0	4.6751e-19	49.93
0	0	0	49.79
0	0	0	49.65
0	0	0	49.79
0	0	0	49.65
0	0	0	49.65
0	0	4.6751e-19	49.65
0	0	0	49.51
0	0	0	49.371
0	0	0	49.51
0	0	0	49.371
0	0	0	49.371
0	0	0	49.371
0	0	0	49.231
0	0	0	49.091
0	0	0	49.231
0	0	0	49.091
0	0	0	49.091
0	0	0	49.091
0	0	0	48.951
0	0	0	48.811
0	0	0	48.951
0	0	0	48.811
0	0	0	48.811
0	0	0	48.811
0	0	0	48.671
0	0	0	48.531
0	0	0	48.671
0	0	0	48.531
0	0	0	48.531
0	0	4.6751e-19	48.531
0	0	0	48.392
0	0	0	48.252
0	0	0	48.392
0	0	0	48.252
0	0	0	48.252
0	0	4.6751e-19	48.252
0	0	0	48.112
0	0	0	47.972
0	0	0	48.112
0	0	0	47.972
0	0	0	47.972
0	0	0	47.972
0	0	0	47.832
0	0	0	47.692
0	0	0	47.832
0	0	0	47.692
0	0	0	47.692
0	0	4.6751e-19	47.692
0	0	0	47.552
0	0	0	47.413
0	0	0	47.552
0	0	0	47.413
0	0	4.6751e-19	47.413
0	0	0	47.273
0	0	0	47.413
0	0	0	47.133
0	0	0	47.273
0	0	0	47.133
0	0	4.6751e-19	47.133
0	0	0	46.993
0	0	0	47.133
0	0	0	46.853
0	0	0	46.993
0	0	0	46.853
0	0	4.6751e-19	46.853
0	0	0	46.713
0	0	0	46.853
0	0	0	46.573
0	0	0	46.713
0	0	0	46.573
0	0	0	46.573
0	0	4.6751e-19	46.573
0	0	0	46.434
0	0	0	46.294
0	0	0	46.434
0	0	0	46.294
0	0	0	46.294
0	0	0	46.294
0	0	0	46.154
0	0	0	46.014
0	0	0	46.154
0	0	0	46.014
0	0	0	46.014
0	0	0	46.014
0	0	0	45.874
0	0	0	45.734
0	0	0	45.874
0	0	0	45.734
0	0	0	45.734
0	0	4.6751e-19	45.734
0	0	0	45.594
0	0	0	45.455
0	0	0	45.594
0	0	0	45.455
0	0	0	45.455
0	0	4.6751e-19	45.455
0	0	0	45.315
0	0	0	45.175
0	0	0	45.315
0	0	0	45.175
0	0	0	45.175
0	0	4.6751e-19	45.175
0	0	0	45.035
0	0	0	44.895
0	0	0	45.035
0	0	0	44.895
0	0	0	44.895
0	0	0	44.895
0	0	0	44.755
0	0	0	44.615
0	0	0	44.755
0	0	0	44.615
0	0	0	44.615
0	0	0	44.615
0	0	0	44.476
0	0	0	44.336
0	0	0	44.476
0	0	0	44.336
0	0	4.6751e-19	44.336
0	0	0	44.196
0	0	0	44.336
0	0	0	44.056
0	0	0	44.196
0	0	0	44.056
0	0	0	44.056
0	0	0	44.056
0	0	0	43.916
0	0	0	43.776
0	0	0	43.916
0	0	0	43.776
0	0	4.6751e-19	43.776
0	0	0	43.636
0	0	0	43.776
0	0	0	43.497
0	0	0	43.636
0	0	0	43.497
0	0	0	43.497
0	0	4.6751e-19	43.497
0	0	0	43.357
0	0	0	43.217
0	0	0	43.357
0	0	0	43.217
0	0	0	43.217
0	0	4.6751e-19	43.217
0	0	0	43.077
0	0	0	42.937
0	0	0	43.077
0	0	0	42.937
0	0	4.6751e-19	42.937
0	0	0	42.797
0	0	0	42.937
0	0	0	42.657
0	0	0	42.797
0	0	0	42.657
0	0	0	42.657
0	0	0	42.657
0	0	0	42.517
0	0	0	42.378
0	0	0	42.517
0	0	0	42.378
0	0	0	42.378
0	0	4.6751e-19	42.378
0	0	0	42.238
0	0	0	42.098
0	0	0	42.238
0	0	0	42.098
0	0	0	42.098
0	0	4.6751e-19	42.098
0	0	0	41.958
0	0	0	41.818
0	0	0	41.958
0	0	0	41.818
0	0	4.6751e-19	41.818
0	0	0	41.678
0	0	0	41.818
0	0	0	41.538
0	0	0	41.678
0	0	0	41.538
0	0	0	41.538
0	0	4.6751e-19	41.538
0	0	0	41.399
0	0	0	41.259
0	0	0	41.399
0	0	0	41.259
0	0	0	41.259
0	0	0	41.259
0	0	0	41.119
0	0	0	40.979
0	0	0	41.119
0	0	0	40.979
0	0	0	40.979
0	0	0	40.979
0	0	0	40.839
0	0	0	40.699
0	0	0	40.839
0	0	0	40.699
0	0	0	40.699
0	0	0	40.699
0	0	0	40.559
0	0	0	40.42
0	0	0	40.559
0	0	0	40.42
0	0	4.6751e-19	40.42
0	0	0	40.28
0	0	0	40.42
0	0	0	40.14
0	0	0	40.28
0	0	0	40.14
0	0	0	40.14
0	0	0	40
0	0	0	40.14
0	0	0	39.86
0	0	0	40
0	0	0	39.86
0	0	4.6751e-19	39.86
0	0	0	39.72
0	0	0	39.86
0	0	0	39.58
0	0	0	39.72
0	0	0	39.58
0	0	0	39.58
0	0	4.6751e-19	39.58
0	0	0	39.441
0	0	0	39.301
0	0	0	39.441
0	0	0	39.301
0	0	0	39.301
0	0	4.6751e-19	39.301
0	0	0	39.161
0	0	0	39.021
0	0	0	39.161
0	0	0	39.021
0	0	4.6751e-19	39.021
0	0	0	38.881
0	0	0	39.021
0	0	0	38.741
0	0	0	38.881
0	0	0	38.741
0	0	4.6751e-19	38.741
0	0	0	38.601
0	0	0	38.741
0	0	0	38.462
0	0	0	38.601
0	0	0	38.462
0	0	0	38.462
0	0	0	38.462
0	0	0	38.322
0	0	0	38.182
0	0	0	38.322
0	0	0	38.182
0	0	4.6751e-19	38.182
0	0	0	38.042
0	0	0	38.182
0	0	0	37.902
0	0	0	38.042
0	0	0	37.902
0	0	0	37.902
0	0	0	37.762
0	0	0	37.902
0	0	0	37.622
0	0	0	37.762
0	0	0	37.622
0	0	0	37.622
0	0	0	37.622
0	0	0	37.483
0	0	0	37.343
0	0	0	37.483
0	0	0	37.343
0	0	0	37.343
0	0	0	37.343
0	0	0	37.203
0	0	0	37.063
0	0	0	37.203
0	0	0	37.063
0	0	4.6751e-19	37.063
0	0	0	36.923
0	0	0	37.063
0	0	0	36.783
0	0	0	36.923
0	0	0	36.783
0	0	0	36.783
0	0	0	36.783
0	0	0	36.643
0	0	0	36.503
0	0	0	36.643
0	0	0	36.503
0	0	4.6751e-19	36.503
0	0	0	36.364
0	0	0	36.503
0	0	0	36.224
0	0	0	36.364
0	0	0	36.224
0	0	4.6751e-19	36.224
0	0	0	36.084
0	0	0	36.224
0	0	0	35.944
0	0	0	36.084
0	0	0	35.944
0	0	0	35.944
0	0	4.6751e-19	35.944
0	0	0	35.804
0	0	0	35.664
0	0	0	35.804
0	0	0	35.664
0	0	0	35.664
0	0	4.6751e-19	35.664
0	0	0	35.524
0	0	0	35.385
0	0	0	35.524
0	0	0	35.385
0	0	0	35.385
0	0	0	35.245
0	0	0	35.385
0	0	0	35.105
0	0	0	35.245
0	0	0	35.105
0	0	0	35.105
0	0	0	35.105
0	0	0	34.965
0	0	0	34.825
0	0	0	34.965
0	0	0	34.825
0	0	0	34.825
0	0	4.6751e-19	34.825
0	0	0	34.685
0	0	0	34.545
0	0	0	34.685
0	0	0	34.545
0	0	0	34.545
0	0	4.6751e-19	34.545
0	0	0	34.406
0	0	0	34.266
0	0	0	34.406
0	0	0	34.266
0	0	0	34.266
0	0	0	34.266
0	0	0	34.126
0	0	0	33.986
0	0	0	34.126
0	0	0	33.986
0	0	0	33.986
0	0	0	33.986
0	0	0	33.846
0	0	0	33.706
0	0	0	33.846
0	0	0	33.706
0	0	4.6751e-19	33.706
0	0	0	33.566
0	0	0	33.706
0	0	0	33.427
0	0	0	33.566
0	0	0	33.427
0	0	0	33.427
0	0	4.6751e-19	33.427
0	0	0	33.287
0	0	0	33.147
0	0	0	33.287
0	0	0	33.147
0	0	0	33.147
0	0	4.6751e-19	33.147
0	0	0	33.007
0	0	0	32.867
0	0	0	33.007
0	0	0	32.867
0	0	0	32.867
0	0	4.6751e-19	32.867
0	0	0	32.727
0	0	0	32.587
0	0	0	32.727
0	0	0	32.587
0	0	0	32.587
0	0	4.6751e-19	32.587
0	0	0	32.448
0	0	0	32.308
0	0	0	32.448
0	0	0	32.308
0	0	0	32.308
0	0	4.6751e-19	32.308
0	0	0	32.168
0	0	0	32.028
0	0	0	32.168
0	0	0	32.028
0	0	0	32.028
0	0	0	32.028
0	0	0	31.888
0	0	0	31.748
0	0	0	31.888
0	0	0	31.748
0	0	0	31.748
0	0	4.6751e-19	31.748
0	0	0	31.608
0	0	0	31.469
0	0	0	31.608
0	0	0	31.469
0	0	4.6751e-19	31.469
0	0	0	31.329
0	0	0	31.469
0	0	0	31.189
0	0	0	31.329
0	0	0	31.189
0	0	0	31.189
0	0	0	31.049
0	0	0	31.189
0	0	0	30.909
0	0	0	31.049
0	0	0	30.909
0	0	0	30.909
0	0	0	30.769
0	0	0	30.909
0	0	0	30.629
0	0	0	30.769
0	0	0	30.629
0	0	0	30.629
0	0	4.6751e-19	30.629
0	0	0	30.49
0	0	0	30.35
0	0	0	30.49
0	0	0	30.35
0	0	4.6751e-19	30.35
0	0	0	30.21
0	0	0	30.35
0	0	0	30.07
0	0	0	30.21
0	0	0	30.07
0	0	0	30.07
0	0	4.6751e-19	30.07
0	0	0	29.93
0	0	0	29.79
0	0	0	29.93
0	0	0	29.79
0	0	4.6751e-19	29.79
0	0	0	29.65
0	0	0	29.79
0	0	0	29.51
0	0	0	29.65
0	0	0	29.51
0	0	0	29.51
0	0	4.6751e-19	29.51
0	0	0	29.371
0	0	0	29.231
0	0	0	29.371
0	0	0	29.231
0	0	0	29.231
0	0	0	29.231
0	0	0	29.091
0	0	0	28.951
0	0	0	29.091
0	0	0	28.951
0	0	4.6751e-19	28.951
0	0	0	28.811
0	0	0	28.951
0	0	0	28.671
0	0	0	28.811
0	0	0	28.671
0	0	4.6751e-19	28.671
0	0	0	28.531
0	0	0	28.671
0	0	0	28.392
0	0	0	28.531
0	0	0	28.392
0	0	0	28.392
0	0	4.6751e-19	28.392
0	0	0	28.252
0	0	0	28.112
0	0	0	28.252
0	0	0	28.112
0	0	4.6751e-19	28.112
0	0	0	27.972
0	0	0	28.112
0	0	0	27.832
0	0	0	27.972
0	0	0	27.832
0	0	0	27.832
0	0	0	27.832
0	0	0	27.692
0	0	0	27.552
0	0	0	27.692
0	0	0	27.552
0	0	0	27.552
0	0	0	27.552
0	0	0	27.413
0	0	0	27.273
0	0	0	27.413
0	0	0	27.273
0	0	0	27.273
0	0	0	27.273
0	0	0	27.133
0	0	0	26.993
0	0	0	27.133
0	0	0	26.993
0	0	0	26.993
0	0	4.6751e-19	26.993
0	0	0	26.853
0	0	0	26.713
0	0	0	26.853
0	0	0	26.713
0	0	0	26.713
0	0	0	26.713
0	0	0	26.573
0	0	0	26.434
0	0	0	26.573
0	0	0	26.434
0	0	0	26.434
0	0	4.6751e-19	26.434
0	0	0	26.294
0	0	0	26.154
0	0	0	26.294
0	0	0	26.154
0	0	0	26.154
0	0	4.6751e-19	26.154
0	0	0	26.014
0	0	0	25.874
0	0	0	26.014
0	0	0	25.874
0	0	0	25.874
0	0	4.6751e-19	25.874
0	0	0	25.734
0	0	0	25.594
0	0	0	25.734
0	0	0	25.594
0	0	0	25.594
0	0	4.6751e-19	25.594
0	0	0	25.455
0	0	0	25.315
0	0	0	25.455
0	0	0	25.315
0	0	0	25.315
0	0	4.6751e-19	25.315
0	0	0	25.175
0	0	0	25.035
0	0	0	25.175
0	0	0	25.035
0	0	0	25.035
0	0	0	25.035
0	0	0	24.895
0	0	0	24.755
0	0	0	24.895
0	0	0	24.755
0	0	0	24.755
0	0	0	24.755
0	0	0	24.615
0	0	0	24.476
0	0	0	24.615
0	0	0	24.476
0	0	0	24.476
0	0	4.6751e-19	24.476
0	0	0	24.336
0	0	0	24.196
0	0	0	24.336
0	0	0	24.196
0	0	0	24.196
0	0	0	24.196
0	0	0	24.056
0	0	0	23.916
0	0	0	24.056
0	0	0	23.916
0	0	0	23.916
0	0	0	23.916
0	0	0	23.776
0	0	0	23.636
0	0	0	23.776
0	0	0	23.636
0	0	0	23.636
0	0	4.6751e-19	23.636
0	0	0	23.497
0	0	0	23.357
0	0	0	23.497
0	0	0	23.357
0	0	0	23.357
0	0	4.6751e-19	23.357
0	0	0	23.217
0	0	0	23.077
0	0	0	23.217
0	0	0	23.077
0	0	0	23.077
0	0	4.6751e-19	23.077
0	0	0	22.937
0	0	0	22.797
0	0	0	22.937
0	0	0	22.797
0	0	0	22.797
0	0	0	22.797
0	0	0	22.657
0	0	0	22.517
0	0	0	22.657
0	0	0	22.517
0	0	0	22.517
0	0	4.6751e-19	22.517
0	0	0	22.378
0	0	0	22.238
0	0	0	22.378
0	0	0	22.238
0	0	0	22.238
0	0	4.6751e-19	22.238
0	0	0	22.098
0	0	0	21.958
0	0	0	22.098
0	0	0	21.958
0	0	0	21.958
0	0	0	21.958
0	0	0	21.818
0	0	0	21.678
0	0	0	21.818
0	0	0	21.678
0	0	0	21.678
0	0	0	21.678
0	0	0	21.538
0	0	0	21.399
0	0	0	21.538
0	0	0	21.399
0	0	0	21.399
0	0	4.6751e-19	21.399
0	0	0	21.259
0	0	0	21.119
0	0	0	21.259
0	0	0	21.119
0	0	0	21.119
0	0	0	21.119
0	0	0	20.979
0	0	0	20.839
0	0	0	20.979
0	0	0	20.839
0	0	0	20.839
0	0	4.6751e-19	20.839
0	0	0	20.699
0	0	0	20.559
0	0	0	20.699
0	0	0	20.559
0	0	0	20.559
0	0	4.6751e-19	20.559
0	0	0	20.42
0	0	0	20.28
0	0	0	20.42
0	0	0	20.28
0	0	0	20.28
0	0	0	20.28
0	0	0	20.14
0	0	0	11.858
0	0	0	11.858
0	0	0	12.571
0	0	0	12.571
0	0	0	12.286
0	0	0	12.286
0	0	0	19.58
0	0	9.5019e-19	19.58
0	0	0	19.3
0	0	0	19.3
0	0	0	19.02
0	0	9.5019e-19	19.02
0	0	0	18.74
0	0	0	18.74
0	0	0	18.46
0	0	0	18.46
0	0	0	18.18
0	0	0	18.18
0	0	0	17.9
0	0	9.5019e-19	17.9
0	0	0	17.62
0	0	0	17.62
0	0	0	17.34
0	0	9.5019e-19	17.34
0	0	0	17.06
0	0	0	17.06
0	0	0	16.78
0	0	9.5019e-19	16.78
0	0	0	16.5
0	0	9.5019e-19	16.5
0	0	0	16.22
0	0	9.5019e-19	16.22
0	0	0	15.94
0	0	0	15.94
0	0	0	15.66
0	0	0	15.66
0	0	0	15.38
0	0	9.5019e-19	15.38
0	0	0	15.1
0	0	0	15.1
0	0	0	14.82
0	0	9.5019e-19	14.82
0	0	0	14.54
0	0	9.5019e-19	14.54
0	0	0	14.26
0	0	9.5019e-19	14.26
0	0	0	13.98
0	0	0	13.98
0	0	0	13.7
0	0	9.5019e-19	13.7
0	0	0	13.42
0	0	0	13.42
0	0	0	13.14
0	0	0	13.14
0	0	0	72.867
0	0	9.5019e-19	72.867
0	0	0	72.587
0	0	0	72.587
0	0	0	72.308
0	0	0	72.308
0	0	0	72.028
0	0	0	72.028
0	0	0	71.748
0	0	9.5019e-19	71.748
0	0	0	71.469
0	0	0	71.469
0	0	0	71.189
0	0	0	71.189
0	0	0	70.909
0	0	0	70.909
0	0	0	68.671
0	0	0	70.35
0	0	0	70.35
0	0	0	70.07
0	0	9.5019e-19	70.07
0	0	0	69.79
0	0	9.5019e-19	69.79
0	0	9.5019e-19	68.671
0	0	0	68.392
0	0	9.5019e-19	68.392
0	0	0	68.112
0	0	0	62.797
0	0	9.5019e-19	62.797
0	0	0	62.517
0	0	9.5019e-19	62.517
0	0	0	62.238
0	0	0	62.238
0	0	0	61.958
0	0	9.5019e-19	61.958
0	0	0	61.678
0	0	0	61.678
0	0	0	61.399
0	0	9.5019e-19	61.399
0	0	0	61.119
0	0	9.5019e-19	61.119
0	0	0	60.839
0	0	9.5019e-19	68.112
0	0	0	67.832
0	0	9.5019e-19	67.832
0	0	0	67.552
0	0	0	67.552
0	0	0	67.273
0	0	9.5019e-19	67.273
0	0	0	66.993
0	0	9.5019e-19	66.993
0	0	0	66.713
0	0	9.5019e-19	66.713
0	0	0	66.434
0	0	9.5019e-19	66.434
0	0	0	60.839
0	0	0	60.559
0	0	9.5019e-19	60.559
0	0	0	60.28
0	0	0	60.28
0	0	0	60
0	0	0	60
0	0	0	59.72
0	0	9.5019e-19	59.72
0	0	0	59.441
0	0	9.5019e-19	59.441
0	0	0	59.161
0	0	9.5019e-19	59.161
0	0	0	58.881
0	0	0	79.58
0	0	0	58.881
0	0	0	58.601
0	0	0	78.741
0	0	9.5019e-19	79.58
0	0	0	79.301
0	0	9.5019e-19	79.301
0	0	9.5019e-19	78.741
0	0	0	78.462
0	0	9.5019e-19	78.462
0	0	9.5019e-19	58.601
0	0	0	58.322
0	0	0	58.322
0	0	0	58.042
0	0	9.5019e-19	58.042
0	0	0	57.762
0	0	0	57.762
0	0	0	57.483
0	0	9.5019e-19	57.483
0	0	0	57.203
0	0	0	57.203
0	0	0	56.923
0	0	9.5019e-19	56.923
0	0	0	56.643
0	0	9.5019e-19	56.643
0	0	0	56.364
0	0	9.5019e-19	56.364
0	0	0	56.084
0	0	9.5019e-19	56.084
0	0	0	55.804
0	0	0	55.804
0	0	0	55.524
0	0	0	55.524
0	0	0	55.245
0	0	9.5019e-19	55.245
0	0	0	54.965
0	0	9.5019e-19	54.965
0	0	0	54.685
0	0	9.5019e-19	54.685
0	0	0	54.406
0	0	9.5019e-19	54.406
0	0	0	54.126
0	0	0	54.126
0	0	0	53.846
0	0	9.5019e-19	53.846
0	0	0	53.566
0	0	9.5019e-19	53.566
0	0	0	53.287
0	0	9.5019e-19	53.287
0	0	0	53.007
0	0	9.5019e-19	53.007
0	0	0	52.727
0	0	0	52.727
0	0	0	52.448
0	0	9.5019e-19	52.448
0	0	0	52.168
0	0	9.5019e-19	52.168
0	0	0	51.888
0	0	9.5019e-19	51.888
0	0	0	51.608
0	0	9.5019e-19	51.608
0	0	0	51.329
0	0	0	51.329
0	0	0	51.049
0	0	9.5019e-19	51.049
0	0	0	50.769
0	0	0	50.769
0	0	0	50.49
0	0	0	50.49
0	0	0	50.21
0	0	9.5019e-19	50.21
0	0	0	49.93
0	0	0	49.93
0	0	0	49.65
0	0	9.5019e-19	49.65
0	0	0	49.371
0	0	9.5019e-19	49.371
0	0	0	49.091
0	0	9.5019e-19	49.091
0	0	0	48.811
0	0	9.5019e-19	48.811
0	0	0	48.531
0	0	0	48.531
0	0	0	48.252
0	0	9.5019e-19	48.252
0	0	0	47.972
0	0	0	47.972
0	0	0	47.692
0	0	9.5019e-19	47.692
0	0	0	47.413
0	0	9.5019e-19	47.413
0	0	0	47.133
0	0	0	47.133
0	0	0	46.853
0	0	9.5019e-19	46.853
0	0	0	46.573
0	0	0	46.573
0	0	0	46.294
0	0	9.5019e-19	46.294
0	0	0	46.014
0	0	0	46.014
0	0	0	45.734
0	0	9.5019e-19	45.734
0	0	0	45.455
0	0	0	45.455
0	0	0	45.175
0	0	9.5019e-19	45.175
0	0	0	44.895
0	0	9.5019e-19	44.895
0	0	0	44.615
0	0	0	44.615
0	0	0	44.336
0	0	0	44.336
0	0	0	44.056
0	0	9.5019e-19	44.056
0	0	0	43.776
0	0	0	43.776
0	0	0	43.497
0	0	0	43.497
0	0	0	43.217
0	0	9.5019e-19	43.217
0	0	0	42.937
0	0	0	42.937
0	0	0	42.657
0	0	9.5019e-19	42.657
0	0	0	42.378
0	0	0	42.378
0	0	0	42.098
0	0	0	42.098
0	0	0	41.818
0	0	9.5019e-19	41.818
0	0	0	41.538
0	0	9.5019e-19	41.538
0	0	0	41.259
0	0	0	41.259
0	0	0	40.979
0	0	0	40.979
0	0	0	40.699
0	0	9.5019e-19	40.699
0	0	0	40.42
0	0	9.5019e-19	40.42
0	0	0	40.14
0	0	0	40.14
0	0	0	39.86
0	0	9.5019e-19	39.86
0	0	0	39.58
0	0	0	39.58
0	0	0	39.301
0	0	9.5019e-19	39.301
0	0	0	39.021
0	0	9.5019e-19	39.021
0	0	0	38.741
0	0	0	38.741
0	0	0	38.462
0	0	9.5019e-19	38.462
0	0	0	38.182
0	0	9.5019e-19	38.182
0	0	0	37.902
0	0	0	37.902
0	0	0	37.622
0	0	0	37.622
0	0	0	37.343
0	0	9.5019e-19	37.343
0	0	0	37.063
0	0	9.5019e-19	37.063
0	0	0	36.783
0	0	0	36.783
0	0	0	36.503
0	0	9.5019e-19	36.503
0	0	0	36.224
0	0	0	36.224
0	0	0	35.944
0	0	9.5019e-19	35.944
0	0	0	35.664
0	0	9.5019e-19	35.664
0	0	0	35.385
0	0	9.5019e-19	35.385
0	0	0	35.105
0	0	9.5019e-19	35.105
0	0	0	34.825
0	0	0	34.825
0	0	0	34.545
0	0	9.5019e-19	34.545
0	0	0	34.266
0	0	0	34.266
0	0	0	33.986
0	0	0	33.986
0	0	0	33.706
0	0	9.5019e-19	33.706
0	0	0	33.427
0	0	0	33.427
0	0	0	33.147
0	0	0	33.147
0	0	0	32.867
0	0	9.5019e-19	32.867
0	0	0	32.587
0	0	0	32.587
0	0	0	32.308
0	0	0	32.308
0	0	0	32.028
0	0	0	32.028
0	0	0	31.748
0	0	9.5019e-19	31.748
0	0	0	31.469
0	0	0	31.469
0	0	0	31.189
0	0	9.5019e-19	31.189
0	0	0	30.909
0	0	9.5019e-19	30.909
0	0	0	30.629
0	0	9.5019e-19	30.629
0	0	0	30.35
0	0	9.5019e-19	30.35
0	0	0	30.07
0	0	9.5019e-19	30.07
0	0	0	29.79
0	0	9.5019e-19	29.79
0	0	0	29.51
0	0	9.5019e-19	29.51
0	0	0	29.231
0	0	9.5019e-19	29.231
0	0	0	28.951
0	0	0	28.951
0	0	0	28.671
0	0	9.5019e-19	28.671
0	0	0	28.392
0	0	0	28.392
0	0	0	28.112
0	0	9.5019e-19	28.112
0	0	0	27.832
0	0	0	27.832
0	0	0	27.552
0	0	0	27.552
0	0	0	27.273
0	0	9.5019e-19	27.273
0	0	0	26.993
0	0	0	26.993
0	0	0	26.713
0	0	9.5019e-19	26.713
0	0	0	26.434
0	0	9.5019e-19	26.434
0	0	0	26.154
0	0	9.5019e-19	26.154
0	0	0	25.874
0	0	9.5019e-19	25.874
0	0	0	25.594
0	0	9.5019e-19	25.594
0	0	0	25.315
0	0	9.5019e-19	25.315
0	0	0	25.035
0	0	0	25.035
0	0	0	24.755
0	0	0	24.755
0	0	0	24.476
0	0	9.5019e-19	24.476
0	0	0	24.196
0	0	9.5019e-19	24.196
0	0	0	23.916
0	0	0	23.916
0	0	0	23.636
0	0	0	23.636
0	0	0	23.357
0	0	9.5019e-19	23.357
0	0	0	23.077
0	0	9.5019e-19	23.077
0	0	0	22.797
0	0	9.5019e-19	22.797
0	0	0	22.517
0	0	0	22.517
0	0	0	22.238
0	0	9.5019e-19	22.238
0	0	0	21.958
0	0	9.5019e-19	21.958
0	0	0	21.678
0	0	9.5019e-19	21.678
0	0	0	21.399
0	0	9.5019e-19	21.399
0	0	0	21.119
0	0	0	21.119
0	0	0	20.839
0	0	9.5019e-19	20.839
0	0	0	20.559
0	0	0	20.559
0	0	0	20.28
0	0	9.5019e-19	20.28
0	0	0	11.858
0	0	1.4652e-18	11.858
0	0	0	12.571
0	0	0	12.571
0	0	0	12.286
0	0	0	12.286
0	0	0	19.58
0	0	1.4652e-18	19.58
0	0	0	19.3
0	0	1.4652e-18	19.3
0	0	0	19.02
0	0	0	19.02
0	0	0	18.74
0	0	0	18.74
0	0	0	18.46
0	0	0	18.46
0	0	0	18.18
0	0	1.4652e-18	18.18
0	0	0	17.9
0	0	0	17.9
0	0	0	17.62
0	0	1.4652e-18	17.62
0	0	0	17.34
0	0	1.4652e-18	17.34
0	0	0	17.06
0	0	0	17.06
0	0	0	16.78
0	0	1.4652e-18	16.78
0	0	0	16.5
0	0	1.4652e-18	16.5
0	0	0	16.22
0	0	0	16.22
0	0	0	15.94
0	0	0	15.94
0	0	0	15.66
0	0	1.4652e-18	15.66
0	0	0	15.38
0	0	1.4652e-18	15.38
0	0	0	15.1
0	0	0	15.1
0	0	0	14.82
0	0	0	14.82
0	0	0	14.54
0	0	0	14.54
0	0	0	14.26
0	0	1.4652e-18	14.26
0	0	0	13.98
0	0	1.4652e-18	13.98
0	0	0	13.7
0	0	1.4652e-18	13.7
0	0	0	13.42
0	0	1.4652e-18	13.42
0	0	0	13.14
0	0	0	13.14
0	0	0	72.867
0	0	0	72.867
0	0	0	72.587
0	0	1.4652e-18	72.587
0	0	0	72.308
0	0	1.4652e-18	72.308
0	0	0	72.028
0	0	1.4652e-18	72.028
0	0	0	71.748
0	0	1.4652e-18	71.748
0	0	0	71.469
0	0	1.4652e-18	71.469
0	0	0	71.189
0	0	1.4652e-18	71.189
0	0	0	70.909
0	0	0	70.909
0	0	0	68.671
0	0	0	70.35
0	0	1.4652e-18	70.35
0	0	0	70.07
0	0	1.4652e-18	70.07
0	0	0	69.79
0	0	1.4652e-18	69.79
0	0	1.4652e-18	68.671
0	0	0	68.392
0	0	1.4652e-18	68.392
0	0	0	68.112
0	0	0	62.797
0	0	1.4652e-18	62.797
0	0	0	62.517
0	0	1.4652e-18	62.517
0	0	0	62.238
0	0	0	62.238
0	0	0	61.958
0	0	1.4652e-18	61.958
0	0	0	61.678
0	0	1.4652e-18	61.678
0	0	0	61.399
0	0	1.4652e-18	61.399
0	0	0	61.119
0	0	0	61.119
0	0	0	60.839
0	0	1.4652e-18	68.112
0	0	0	67.832
0	0	1.4652e-18	67.832
0	0	0	67.552
0	0	1.4652e-18	67.552
0	0	0	67.273
0	0	0	67.273
0	0	0	66.993
0	0	1.4652e-18	66.993
0	0	0	66.713
0	0	1.4652e-18	66.713
0	0	0	66.434
0	0	0	66.434
0	0	1.4652e-18	60.839
0	0	0	60.559
0	0	0	60.559
0	0	0	60.28
0	0	1.4652e-18	60.28
0	0	0	60
0	0	0	60
0	0	0	59.72
0	0	0	59.72
0	0	0	59.441
0	0	1.4652e-18	59.441
0	0	0	59.161
0	0	0	59.161
0	0	0	58.881
0	0	0	79.58
0	0	1.4652e-18	58.881
0	0	0	58.601
0	0	0	78.741
0	0	1.4652e-18	79.58
0	0	0	79.301
0	0	1.4652e-18	79.301
0	0	1.4652e-18	78.741
0	0	0	78.462
0	0	0	78.462
0	0	1.4652e-18	58.601
0	0	0	58.322
0	0	1.4652e-18	58.322
0	0	0	58.042
0	0	1.4652e-18	58.042
0	0	0	57.762
0	0	1.4652e-18	57.762
0	0	0	57.483
0	0	0	57.483
0	0	0	57.203
0	0	1.4652e-18	57.203
0	0	0	56.923
0	0	0	56.923
0	0	0	56.643
0	0	1.4652e-18	56.643
0	0	0	56.364
0	0	1.4652e-18	56.364
0	0	0	56.084
0	0	1.4652e-18	56.084
0	0	0	55.804
0	0	0	55.804
0	0	0	55.524
0	0	1.4652e-18	55.524
0	0	0	55.245
0	0	0	55.245
0	0	0	54.965
0	0	1.4652e-18	54.965
0	0	0	54.685
0	0	1.4652e-18	54.685
0	0	0	54.406
0	0	1.4652e-18	54.406
0	0	0	54.126
0	0	1.4652e-18	54.126
0	0	0	53.846
0	0	0	53.846
0	0	0	53.566
0	0	0	53.566
0	0	0	53.287
0	0	1.4652e-18	53.287
0	0	0	53.007
0	0	0	53.007
0	0	0	52.727
0	0	0	52.727
0	0	0	52.448
0	0	0	52.448
0	0	0	52.168
0	0	1.4652e-18	52.168
0	0	0	51.888
0	0	1.4652e-18	51.888
0	0	0	51.608
0	0	1.4652e-18	51.608
0	0	0	51.329
0	0	0	51.329
0	0	0	51.049
0	0	0	51.049
0	0	0	50.769
0	0	1.4652e-18	50.769
0	0	0	50.49
0	0	0	50.49
0	0	0	50.21
0	0	0	50.21
0	0	0	49.93
0	0	0	49.93
0	0	0	49.65
0	0	1.4652e-18	49.65
0	0	0	49.371
0	0	0	49.371
0	0	0	49.091
0	0	1.4652e-18	49.091
0	0	0	48.811
0	0	0	48.811
0	0	0	48.531
0	0	0	48.531
0	0	0	48.252
0	0	0	48.252
0	0	0	47.972
0	0	1.4652e-18	47.972
0	0	0	47.692
0	0	1.4652e-18	47.692
0	0	0	47.413
0	0	0	47.413
0	0	0	47.133
0	0	0	47.133
0	0	0	46.853
0	0	1.4652e-18	46.853
0	0	0	46.573
0	0	1.4652e-18	46.573
0	0	0	46.294
0	0	1.4652e-18	46.294
0	0	0	46.014
0	0	1.4652e-18	46.014
0	0	0	45.734
0	0	1.4652e-18	45.734
0	0	0	45.455
0	0	0	45.455
0	0	0	45.175
0	0	0	45.175
0	0	0	44.895
0	0	1.4652e-18	44.895
0	0	0	44.615
0	0	1.4652e-18	44.615
0	0	0	44.336
0	0	0	44.336
0	0	0	44.056
0	0	0	44.056
0	0	0	43.776
0	0	0	43.776
0	0	0	43.497
0	0	1.4652e-18	43.497
0	0	0	43.217
0	0	0	43.217
0	0	0	42.937
0	0	0	42.937
0	0	0	42.657
0	0	0	42.657
0	0	0	42.378
0	0	0	42.378
0	0	0	42.098
0	0	1.4652e-18	42.098
0	0	0	41.818
0	0	0	41.818
0	0	0	41.538
0	0	1.4652e-18	41.538
0	0	0	41.259
0	0	1.4652e-18	41.259
0	0	0	40.979
0	0	1.4652e-18	40.979
0	0	0	40.699
0	0	0	40.699
0	0	0	40.42
0	0	1.4652e-18	40.42
0	0	0	40.14
0	0	1.4652e-18	40.14
0	0	0	39.86
0	0	1.4652e-18	39.86
0	0	0	39.58
0	0	0	39.58
0	0	0	39.301
0	0	1.4652e-18	39.301
0	0	0	39.021
0	0	1.4652e-18	39.021
0	0	0	38.741
0	0	1.4652e-18	38.741
0	0	0	38.462
0	0	1.4652e-18	38.462
0	0	0	38.182
0	0	1.4652e-18	38.182
0	0	0	37.902
0	0	0	37.902
0	0	0	37.622
0	0	1.4652e-18	37.622
0	0	0	37.343
0	0	1.4652e-18	37.343
0	0	0	37.063
0	0	1.4652e-18	37.063
0	0	0	36.783
0	0	0	36.783
0	0	0	36.503
0	0	1.4652e-18	36.503
0	0	0	36.224
0	0	1.4652e-18	36.224
0	0	0	35.944
0	0	1.4652e-18	35.944
0	0	0	35.664
0	0	0	35.664
0	0	0	35.385
0	0	0	35.385
0	0	0	35.105
0	0	1.4652e-18	35.105
0	0	0	34.825
0	0	1.4652e-18	34.825
0	0	0	34.545
0	0	1.4652e-18	34.545
0	0	0	34.266
0	0	0	34.266
0	0	0	33.986
0	0	1.4652e-18	33.986
0	0	0	33.706
0	0	1.4652e-18	33.706
0	0	0	33.427
0	0	1.4652e-18	33.427
0	0	0	33.147
0	0	1.4652e-18	33.147
0	0	0	32.867
0	0	1.4652e-18	32.867
0	0	0	32.587
0	0	1.4652e-18	32.587
0	0	0	32.308
0	0	1.4652e-18	32.308
0	0	0	32.028
0	0	0	32.028
0	0	0	31.748
0	0	0	31.748
0	0	0	31.469
0	0	0	31.469
0	0	0	31.189
0	0	0	31.189
0	0	0	30.909
0	0	1.4652e-18	30.909
0	0	0	30.629
0	0	0	30.629
0	0	0	30.35
0	0	0	30.35
0	0	0	30.07
0	0	0	30.07
0	0	0	29.79
0	0	1.4652e-18	29.79
0	0	0	29.51
0	0	1.4652e-18	29.51
0	0	0	29.231
0	0	0	29.231
0	0	0	28.951
0	0	1.4652e-18	28.951
0	0	0	28.671
0	0	1.4652e-18	28.671
0	0	0	28.392
0	0	1.4652e-18	28.392
0	0	0	28.112
0	0	0	28.112
0	0	0	27.832
0	0	0	27.832
0	0	0	27.552
0	0	1.4652e-18	27.552
0	0	0	27.273
0	0	1.4652e-18	27.273
0	0	0	26.993
0	0	1.4652e-18	26.993
0	0	0	26.713
0	0	0	26.713
0	0	0	26.434
0	0	1.4652e-18	26.434
0	0	0	26.154
0	0	0	26.154
0	0	0	25.874
[truncated: 340,616 more rows]
